# Supplementary material for: Predicting the distribution of suitable habitat of the poisonous weed Astragalus variabilis in China under current and future climate conditions
Source: Front Plant Sci. 2022 Sep 9;13:921310. doi: 10.3389/fpls.2022.921310 (PMC9531759; doi:10.3389/fpls.2022.921310)
Supplement: Supplementary file 4 [file Table_1.XLSX]

## Sheet: Field survey
Name	Longitude	Latitude	whether（or not）to use
Astragalus variabilis	100.063	39.3958	Y
Astragalus variabilis	100.104	42.3958	Y
Astragalus variabilis	100.229	41.0208	Y
Astragalus variabilis	100.438	41.2292	Y
Astragalus variabilis	100.479	38.9375	Y
Astragalus variabilis	100.604	40.9375	Y
Astragalus variabilis	100.604	41.2708	Y
Astragalus variabilis	100.646	42.2708	Y
Astragalus variabilis	100.688	38.4375	Y
Astragalus variabilis	100.729	38.4792	Y
Astragalus variabilis	100.729	38.5208	Y
Astragalus variabilis	100.771	38.3542	Y
Astragalus variabilis	100.854	38.3958	Y
Astragalus variabilis	100.854	38.4792	Y
Astragalus variabilis	100.896	38.3958	Y
Astragalus variabilis	100.896	38.8125	Y
Astragalus variabilis	100.896	42.1875	Y
Astragalus variabilis	100.938	38.8125	Y
Astragalus variabilis	101.104	38.4792	Y
Astragalus variabilis	101.104	38.7292	Y
Astragalus variabilis	101.146	38.6042	Y
Astragalus variabilis	101.438	40.3125	Y
Astragalus variabilis	101.479	42.0625	Y
Astragalus variabilis	101.729	40.2708	Y
Astragalus variabilis	101.896	40.1458	Y
Astragalus variabilis	102.021	41.9792	Y
Astragalus variabilis	102.104	41.6875	Y
Astragalus variabilis	102.229	41.9792	Y
Astragalus variabilis	102.313	39.0208	Y
Astragalus variabilis	102.479	38.8125	Y
Astragalus variabilis	102.479	38.9792	Y
Astragalus variabilis	102.521	41.9792	Y
Astragalus variabilis	102.646	38.7708	Y
Astragalus variabilis	102.688	41.9375	Y
Astragalus variabilis	102.729	41.8958	Y
Astragalus variabilis	102.771	41.8542	Y
Astragalus variabilis	102.854	41.8125	Y
Astragalus variabilis	102.896	41.8125	Y
Astragalus variabilis	102.938	41.3542	Y
Astragalus variabilis	102.938	41.8125	Y
Astragalus variabilis	102.979	39.0208	Y
Astragalus variabilis	103.021	39.0208	Y
Astragalus variabilis	103.104	41.7292	Y
Astragalus variabilis	103.146	38.8958	Y
Astragalus variabilis	103.146	41.6875	Y
Astragalus variabilis	103.188	41.6458	Y
Astragalus variabilis	103.229	38.6042	Y
Astragalus variabilis	103.229	41.6042	Y
Astragalus variabilis	103.229	41.6458	Y
Astragalus variabilis	103.271	38.6458	Y
Astragalus variabilis	103.271	41.5625	Y
Astragalus variabilis	103.271	41.6042	Y
Astragalus variabilis	103.313	38.6458	Y
Astragalus variabilis	103.313	38.6875	Y
Astragalus variabilis	103.313	38.7708	Y
Astragalus variabilis	103.354	38.8958	Y
Astragalus variabilis	103.396	41.5208	Y
Astragalus variabilis	103.438	39.1458	Y
Astragalus variabilis	103.438	41.4792	Y
Astragalus variabilis	103.521	41.4375	Y
Astragalus variabilis	103.604	41.4375	Y
Astragalus variabilis	103.646	41.3958	Y
Astragalus variabilis	103.688	40.8125	Y
Astragalus variabilis	103.729	40.7708	Y
Astragalus variabilis	103.729	40.8125	Y
Astragalus variabilis	103.729	40.8542	Y
Astragalus variabilis	103.729	41.3542	Y
Astragalus variabilis	103.771	40.8125	Y
Astragalus variabilis	103.771	40.8542	Y
Astragalus variabilis	103.771	41.3542	Y
Astragalus variabilis	103.813	38.3542	Y
Astragalus variabilis	103.813	38.5208	Y
Astragalus variabilis	103.813	40.8125	Y
Astragalus variabilis	103.813	41.3125	Y
Astragalus variabilis	103.854	41.1875	Y
Astragalus variabilis	103.896	40.6458	Y
Astragalus variabilis	103.938	37.4792	Y
Astragalus variabilis	103.938	40.6458	Y
Astragalus variabilis	103.979	40.6042	Y
Astragalus variabilis	104.021	37.4375	Y
Astragalus variabilis	104.063	37.5625	Y
Astragalus variabilis	104.063	38.2292	Y
Astragalus variabilis	104.104	40.5625	Y
Astragalus variabilis	104.188	37.4792	Y
Astragalus variabilis	104.188	41.2292	Y
Astragalus variabilis	104.396	37.3542	Y
Astragalus variabilis	104.396	37.5208	Y
Astragalus variabilis	104.438	37.3958	Y
Astragalus variabilis	104.479	40.7708	Y
Astragalus variabilis	104.479	40.8125	Y
Astragalus variabilis	104.479	40.8542	Y
Astragalus variabilis	104.479	40.8958	Y
Astragalus variabilis	104.479	41.3125	Y
Astragalus variabilis	104.521	40.2708	Y
Astragalus variabilis	104.521	40.3125	Y
Astragalus variabilis	104.521	40.8958	Y
Astragalus variabilis	104.521	40.9375	Y
Astragalus variabilis	104.563	37.3958	Y
Astragalus variabilis	104.563	40.5625	Y
Astragalus variabilis	104.563	40.6458	Y
Astragalus variabilis	104.604	37.3542	Y
Astragalus variabilis	104.604	40.5208	Y
Astragalus variabilis	104.604	40.5625	Y
Astragalus variabilis	104.646	38.8958	Y
Astragalus variabilis	104.646	40.1875	Y
Astragalus variabilis	104.646	40.5208	Y
Astragalus variabilis	104.688	37.8958	Y
Astragalus variabilis	104.688	40.4792	Y
Astragalus variabilis	104.688	40.7708	Y
Astragalus variabilis	104.729	37.7292	Y
Astragalus variabilis	104.729	37.8542	Y
Astragalus variabilis	104.729	40.3542	Y
Astragalus variabilis	104.729	40.4375	Y
Astragalus variabilis	104.729	40.8125	Y
Astragalus variabilis	104.771	37.7292	Y
Astragalus variabilis	104.771	39.6042	Y
Astragalus variabilis	104.771	40.2708	Y
Astragalus variabilis	104.771	40.3125	Y
Astragalus variabilis	104.813	39.5625	Y
Astragalus variabilis	104.813	40.1875	Y
Astragalus variabilis	104.813	40.2292	Y
Astragalus variabilis	104.813	40.8125	Y
Astragalus variabilis	104.854	39.3958	Y
Astragalus variabilis	104.854	39.6042	Y
Astragalus variabilis	104.854	40.1458	Y
Astragalus variabilis	104.854	40.1875	Y
Astragalus variabilis	104.854	40.9792	Y
Astragalus variabilis	104.896	39.6042	Y
Astragalus variabilis	104.896	39.9792	Y
Astragalus variabilis	104.896	40.0625	Y
Astragalus variabilis	104.896	40.8125	Y
Astragalus variabilis	104.896	40.9375	Y
Astragalus variabilis	104.896	40.9792	Y
Astragalus variabilis	104.938	37.6042	Y
Astragalus variabilis	104.938	39.3958	Y
Astragalus variabilis	104.938	39.6042	Y
Astragalus variabilis	104.938	39.9375	Y
Astragalus variabilis	104.938	40.9375	Y
Astragalus variabilis	104.979	37.7292	Y
Astragalus variabilis	104.979	39.3958	Y
Astragalus variabilis	104.979	39.6042	Y
Astragalus variabilis	104.979	39.9375	Y
Astragalus variabilis	104.979	40.8125	Y
Astragalus variabilis	105.021	37.4792	Y
Astragalus variabilis	105.021	37.5625	Y
Astragalus variabilis	105.021	37.6042	Y
Astragalus variabilis	105.021	37.6458	Y
Astragalus variabilis	105.021	37.8958	Y
Astragalus variabilis	105.021	39.3958	Y
Astragalus variabilis	105.021	39.8958	Y
Astragalus variabilis	105.021	40.8125	Y
Astragalus variabilis	105.063	37.3958	Y
Astragalus variabilis	105.063	37.5625	Y
Astragalus variabilis	105.063	39.3542	Y
Astragalus variabilis	105.063	39.3958	Y
Astragalus variabilis	105.063	39.6458	Y
Astragalus variabilis	105.063	39.6875	Y
Astragalus variabilis	105.063	39.7708	Y
Astragalus variabilis	105.063	39.8542	Y
Astragalus variabilis	105.063	41.1458	Y
Astragalus variabilis	105.104	39.6458	Y
Astragalus variabilis	105.104	40.1875	Y
Astragalus variabilis	105.104	40.7708	Y
Astragalus variabilis	105.104	41.1042	Y
Astragalus variabilis	105.146	39.6042	Y
Astragalus variabilis	105.146	41.3542	Y
Astragalus variabilis	105.188	37.8542	Y
Astragalus variabilis	105.188	39.6042	Y
Astragalus variabilis	105.188	40.8125	Y
Astragalus variabilis	105.188	40.8542	Y
Astragalus variabilis	105.188	41.1875	Y
Astragalus variabilis	105.229	37.5208	Y
Astragalus variabilis	105.229	39.6042	Y
Astragalus variabilis	105.229	40.7292	Y
Astragalus variabilis	105.229	40.8125	Y
Astragalus variabilis	105.229	41.1875	Y
Astragalus variabilis	105.271	39.6042	Y
Astragalus variabilis	105.354	37.4375	Y
Astragalus variabilis	105.354	39.5625	Y
Astragalus variabilis	105.396	39.8542	Y
Astragalus variabilis	105.438	40.6042	Y
Astragalus variabilis	105.479	37.4792	Y
Astragalus variabilis	105.479	39.8542	Y
Astragalus variabilis	105.604	37.5625	Y
Astragalus variabilis	105.688	38.8542	Y
Astragalus variabilis	105.729	39.8542	Y
Astragalus variabilis	105.729	39.9375	Y
Astragalus variabilis	105.771	39.7292	Y
Astragalus variabilis	105.771	40.0208	Y
Astragalus variabilis	105.771	40.1875	Y
Astragalus variabilis	105.813	40.1875	Y
Astragalus variabilis	105.813	40.2708	Y
Astragalus variabilis	105.813	40.3125	Y
Astragalus variabilis	105.854	40.2708	Y
Astragalus variabilis	106.188	38.4792	Y
Astragalus variabilis	106.521	38.5208	Y
Astragalus variabilis	106.521	38.6458	Y
Astragalus variabilis	106.563	38.4375	Y
Astragalus variabilis	106.604	38.4792	Y
Astragalus variabilis	106.604	38.5625	Y
Astragalus variabilis	106.646	38.6875	Y
Astragalus variabilis	106.771	38.8542	Y
Astragalus variabilis	106.854	38.9375	Y
Astragalus variabilis	106.896	38.9792	Y
Astragalus variabilis	106.979	39.0208	Y
Astragalus variabilis	107.354	37.8958	Y
Astragalus variabilis	107.396	38.1875	Y
Astragalus variabilis	107.563	38.1458	Y
Astragalus variabilis	107.729	38.8125	Y
Astragalus variabilis	108.063	39.1875	Y
Astragalus variabilis	108.729	38.5208	Y
Astragalus variabilis	109.896	39.5208	Y
Astragalus variabilis	81.1875	40.4375	Y
Astragalus variabilis	88.8542	44.5208	Y
Astragalus variabilis	88.8542	44.6042	Y
Astragalus variabilis	88.8542	44.6458	Y
Astragalus variabilis	88.8542	44.7708	Y
Astragalus variabilis	89.2292	45.0625	Y
Astragalus variabilis	89.5208	44.1042	Y
Astragalus variabilis	91.6875	37.3542	Y
Astragalus variabilis	91.6875	37.7292	Y
Astragalus variabilis	91.7708	37.6042	Y
Astragalus variabilis	91.7708	37.7708	Y
Astragalus variabilis	92.0208	38.1042	Y
Astragalus variabilis	93.0208	42.9792	Y
Astragalus variabilis	93.1042	38.0625	Y
Astragalus variabilis	93.1042	43.0625	Y
Astragalus variabilis	93.2292	42.8958	Y
Astragalus variabilis	93.3125	37.9792	Y
Astragalus variabilis	93.3958	42.9375	Y
Astragalus variabilis	93.4792	43.0208	Y
Astragalus variabilis	93.6042	42.9792	Y
Astragalus variabilis	93.6875	37.6458	Y
Astragalus variabilis	93.7292	39.8125	Y
Astragalus variabilis	93.7708	42.6875	Y
Astragalus variabilis	93.7708	42.8542	Y
Astragalus variabilis	93.8125	40.3958	Y
Astragalus variabilis	93.8958	42.6458	Y
Astragalus variabilis	93.9375	42.6042	Y
Astragalus variabilis	93.9375	42.7708	Y
Astragalus variabilis	93.9792	42.5208	Y
Astragalus variabilis	94.1042	40.8125	Y
Astragalus variabilis	94.2708	41.1042	Y
Astragalus variabilis	94.6458	41.3125	Y
Astragalus variabilis	94.6875	38.1875	Y
Astragalus variabilis	94.8958	37.3542	Y
Astragalus variabilis	95.1458	38.0625	Y
Astragalus variabilis	95.2292	37.6875	Y
Astragalus variabilis	95.4792	37.1042	Y
Astragalus variabilis	95.8958	42.6042	Y
Astragalus variabilis	96.8958	42.0208	Y
Astragalus variabilis	96.8958	42.1458	Y
Astragalus variabilis	96.9792	42.2708	Y
Astragalus variabilis	98.3125	39.8125	Y
Astragalus variabilis	98.3542	39.8542	Y
Astragalus variabilis	98.4792	39.8542	Y
Astragalus variabilis	98.5208	39.8958	Y
Astragalus variabilis	98.7708	39.7708	Y
Astragalus variabilis	98.8125	39.9792	Y
Astragalus variabilis	98.8125	42.0208	Y
Astragalus variabilis	98.8958	39.6875	Y
Astragalus variabilis	98.8958	39.7292	Y
Astragalus variabilis	98.8958	41.9375	Y
Astragalus variabilis	98.9792	39.6458	Y
Astragalus variabilis	98.9792	39.9792	Y
Astragalus variabilis	99.2292	39.7708	Y
Astragalus variabilis	99.3958	39.7708	Y
Astragalus variabilis	99.5625	39.7708	Y
Astragalus variabilis	99.6875	39.7292	Y
Astragalus variabilis	99.7292	39.4792	Y
Astragalus variabilis	99.7708	39.6042	Y
Astragalus variabilis	99.8542	39.4375	Y
Astragalus variabilis	99.8542	39.5208	Y

## Sheet: CVH
Year	Place description （in Chinese）	Longitude	Latitude	Decimal longitude	Decimal latitude	whether（or not）to use
2001	民和县官亭镇	/	/	/	/	N
2002	循化撒拉族自治县	/	/	/	/	N
2006	民和回族土族自治县	/	/	/	/	N
2006	内蒙古阿拉善盟左旗	/	/	/	/	Y
2009	新疆奇台县	E89°46′52.7″	N43°36′17.1″	89.7813	43.6048	Y
2011	内蒙古阿拉善左旗哈拉乌北沟	/	/	/	/	N
2016	巴彦淖尔市磁口县	E106.433227°	N40.64790°	106.433	40.6479	Y
2016	内蒙古阿拉善左旗	E105°34′23.0″	N38°11′4.2″	105.573	38.1845	Y
2017	内蒙古阿拉善右旗海森楚鲁	E101°11′50.0″	N39°05′21.7″	101.197	39.0894	Y
2017	内蒙古阿拉善右旗海森楚鲁	E101°16′21.0″	N39°02′16.9″	101.272	39.038	Y
2017	内蒙古阿拉善右旗海森楚鲁	E100°39′52.0″	N39°37′48.0″	100.664	39.63	Y
2017	内蒙古阿拉善右旗巴丹吉林	E100°50′9.7″	N40°15′6.52″	100.836	40.2518	Y
2017	内蒙古阿拉善额济纳旗马鬃山	E97°52′35.9″	N41°21′19.6″	97.8766	41.3554	Y
2018	内蒙古阿拉善左旗腾格里	E105°43′4.59″	N38°24′1.71″	105.718	38.4005	Y

## Sheet: GBFI
year	decimalLongitude	decimalLatitude	whether（or not）to use
1923	/	/	N
1930	/	/	N
1937	/	/	N
1939	103.757	36.0759	N
1931	/	/	N
1919	106.273	38.4751	N
Unknow	105.36	39.06	N
	The GBFI did not have the required data

## Sheet: filtration of 10 km
species	longitude	latitude
AstragalusVariabilis	100.062	39.3958
AstragalusVariabilis	100.104	42.3958
AstragalusVariabilis	100.229	41.0208
AstragalusVariabilis	100.438	41.2292
AstragalusVariabilis	100.479	38.9375
AstragalusVariabilis	100.604	40.9375
AstragalusVariabilis	100.604	41.2708
AstragalusVariabilis	100.646	42.2708
AstragalusVariabilis	100.688	38.4375
AstragalusVariabilis	100.771	38.3542
AstragalusVariabilis	100.896	38.3958
AstragalusVariabilis	100.896	38.8125
AstragalusVariabilis	100.896	42.1875
AstragalusVariabilis	101.104	38.4792
AstragalusVariabilis	101.104	38.7292
AstragalusVariabilis	101.146	38.6042
AstragalusVariabilis	101.438	40.3125
AstragalusVariabilis	101.479	42.0625
AstragalusVariabilis	101.729	40.2708
AstragalusVariabilis	101.896	40.1458
AstragalusVariabilis	102.021	41.9792
AstragalusVariabilis	102.104	41.6875
AstragalusVariabilis	102.229	41.9792
AstragalusVariabilis	102.312	39.0208
AstragalusVariabilis	102.479	38.8125
AstragalusVariabilis	102.479	38.9792
AstragalusVariabilis	102.521	41.9792
AstragalusVariabilis	102.646	38.7708
AstragalusVariabilis	102.688	41.9375
AstragalusVariabilis	102.771	41.8542
AstragalusVariabilis	102.896	41.8125
AstragalusVariabilis	102.938	41.3542
AstragalusVariabilis	102.979	39.0208
AstragalusVariabilis	103.104	41.7292
AstragalusVariabilis	103.146	38.8958
AstragalusVariabilis	103.188	41.6458
AstragalusVariabilis	103.271	41.5625
AstragalusVariabilis	103.312	38.6458
AstragalusVariabilis	103.312	38.7708
AstragalusVariabilis	103.354	38.8958
AstragalusVariabilis	103.396	41.5208
AstragalusVariabilis	103.438	39.1458
AstragalusVariabilis	103.521	41.4375
AstragalusVariabilis	103.646	41.3958
AstragalusVariabilis	103.688	40.8125
AstragalusVariabilis	103.771	41.3542
AstragalusVariabilis	103.812	38.3542
AstragalusVariabilis	103.812	38.5208
AstragalusVariabilis	103.812	40.8125
AstragalusVariabilis	103.854	41.1875
AstragalusVariabilis	103.979	40.6042
AstragalusVariabilis	104.021	37.4375
AstragalusVariabilis	104.062	37.5625
AstragalusVariabilis	104.062	38.2292
AstragalusVariabilis	104.104	40.5625
AstragalusVariabilis	104.188	37.4792
AstragalusVariabilis	104.188	41.2292
AstragalusVariabilis	104.396	37.3542
AstragalusVariabilis	104.396	37.5208
AstragalusVariabilis	104.479	40.7708
AstragalusVariabilis	104.479	40.8958
AstragalusVariabilis	104.479	41.3125
AstragalusVariabilis	104.521	40.3125
AstragalusVariabilis	104.562	40.6458
AstragalusVariabilis	104.604	37.3542
AstragalusVariabilis	104.646	38.8958
AstragalusVariabilis	104.646	40.1875
AstragalusVariabilis	104.646	40.5208
AstragalusVariabilis	104.688	37.8958
AstragalusVariabilis	104.688	40.7708
AstragalusVariabilis	104.729	40.4375
AstragalusVariabilis	104.771	37.7292
AstragalusVariabilis	104.771	39.6042
AstragalusVariabilis	104.771	40.3125
AstragalusVariabilis	104.812	40.1875
AstragalusVariabilis	104.812	40.8125
AstragalusVariabilis	104.854	40.9792
AstragalusVariabilis	104.896	40.0625
AstragalusVariabilis	104.938	37.6042
AstragalusVariabilis	104.938	39.3958
AstragalusVariabilis	104.938	39.6042
AstragalusVariabilis	104.938	39.9375
AstragalusVariabilis	104.979	37.7292
AstragalusVariabilis	104.979	40.8125
AstragalusVariabilis	105.021	37.8958
AstragalusVariabilis	105.062	37.3958
AstragalusVariabilis	105.062	37.5625
AstragalusVariabilis	105.062	39.3542
AstragalusVariabilis	105.062	39.6875
AstragalusVariabilis	105.062	39.8542
AstragalusVariabilis	105.104	40.1875
AstragalusVariabilis	105.104	40.7708
AstragalusVariabilis	105.104	41.1042
AstragalusVariabilis	105.146	41.3542
AstragalusVariabilis	105.188	37.8542
AstragalusVariabilis	105.188	40.8542
AstragalusVariabilis	105.229	37.5208
AstragalusVariabilis	105.229	39.6042
AstragalusVariabilis	105.229	40.7292
AstragalusVariabilis	105.229	41.1875
AstragalusVariabilis	105.354	37.4375
AstragalusVariabilis	105.354	39.5625
AstragalusVariabilis	105.396	39.8542
AstragalusVariabilis	105.438	40.6042
AstragalusVariabilis	105.479	37.4792
AstragalusVariabilis	105.604	37.5625
AstragalusVariabilis	105.688	38.8542
AstragalusVariabilis	105.729	39.8542
AstragalusVariabilis	105.771	39.7292
AstragalusVariabilis	105.771	40.0208
AstragalusVariabilis	105.771	40.1875
AstragalusVariabilis	105.812	40.3125
AstragalusVariabilis	106.188	38.4792
AstragalusVariabilis	106.521	38.6458
AstragalusVariabilis	106.562	38.4375
AstragalusVariabilis	106.604	38.5625
AstragalusVariabilis	106.646	38.6875
AstragalusVariabilis	106.771	38.8542
AstragalusVariabilis	106.854	38.9375
AstragalusVariabilis	106.979	39.0208
AstragalusVariabilis	107.354	37.8958
AstragalusVariabilis	107.396	38.1875
AstragalusVariabilis	107.562	38.1458
AstragalusVariabilis	107.729	38.8125
AstragalusVariabilis	108.062	39.1875
AstragalusVariabilis	108.729	38.5208
AstragalusVariabilis	109.896	39.5208
AstragalusVariabilis	81.1875	40.4375
AstragalusVariabilis	88.8542	44.5208
AstragalusVariabilis	88.8542	44.6458
AstragalusVariabilis	88.8542	44.7708
AstragalusVariabilis	89.2292	45.0625
AstragalusVariabilis	89.5208	44.1042
AstragalusVariabilis	91.6875	37.3542
AstragalusVariabilis	91.6875	37.7292
AstragalusVariabilis	91.7708	37.6042
AstragalusVariabilis	92.0208	38.1042
AstragalusVariabilis	93.0208	42.9792
AstragalusVariabilis	93.1042	38.0625
AstragalusVariabilis	93.1042	43.0625
AstragalusVariabilis	93.2292	42.8958
AstragalusVariabilis	93.3125	37.9792
AstragalusVariabilis	93.3958	42.9375
AstragalusVariabilis	93.4792	43.0208
AstragalusVariabilis	93.6042	42.9792
AstragalusVariabilis	93.6875	37.6458
AstragalusVariabilis	93.7292	39.8125
AstragalusVariabilis	93.7708	42.6875
AstragalusVariabilis	93.7708	42.8542
AstragalusVariabilis	93.8125	40.3958
AstragalusVariabilis	93.8958	42.6458
AstragalusVariabilis	93.9375	42.7708
AstragalusVariabilis	93.9792	42.5208
AstragalusVariabilis	94.1042	40.8125
AstragalusVariabilis	94.2708	41.1042
AstragalusVariabilis	94.6458	41.3125
AstragalusVariabilis	94.6875	38.1875
AstragalusVariabilis	94.8958	37.3542
AstragalusVariabilis	95.1458	38.0625
AstragalusVariabilis	95.2292	37.6875
AstragalusVariabilis	95.4792	37.1042
AstragalusVariabilis	95.8958	42.6042
AstragalusVariabilis	96.8958	42.0208
AstragalusVariabilis	96.8958	42.1458
AstragalusVariabilis	96.9792	42.2708
AstragalusVariabilis	98.3542	39.8542
AstragalusVariabilis	98.4792	39.8542
AstragalusVariabilis	98.7708	39.7708
AstragalusVariabilis	98.8125	39.9792
AstragalusVariabilis	98.8125	42.0208
AstragalusVariabilis	98.8958	39.7292
AstragalusVariabilis	98.8958	41.9375
AstragalusVariabilis	98.9792	39.6458
AstragalusVariabilis	98.9792	39.9792
AstragalusVariabilis	99.2292	39.7708
AstragalusVariabilis	99.3958	39.7708
AstragalusVariabilis	99.5625	39.7708
AstragalusVariabilis	99.6875	39.7292
AstragalusVariabilis	99.7292	39.4792
AstragalusVariabilis	99.7708	39.6042
AstragalusVariabilis	99.8542	39.4375
AstragalusVariabilis	89.7813	43.6048
AstragalusVariabilis	106.433	40.6479
AstragalusVariabilis	105.573	38.1845
AstragalusVariabilis	101.197	39.0894
AstragalusVariabilis	100.664	39.63
AstragalusVariabilis	100.836	40.2518
AstragalusVariabilis	97.8766	41.3554
AstragalusVariabilis	105.718	38.4005

## Sheet: remove points （10 km）
species	longitude	latitude
AstragalusVariabilis	104.438	37.3958
AstragalusVariabilis	104.562	37.3958
AstragalusVariabilis	103.938	37.4792
AstragalusVariabilis	105.021	37.4792
AstragalusVariabilis	105.021	37.5625
AstragalusVariabilis	105.021	37.6042
AstragalusVariabilis	105.021	37.6458
AstragalusVariabilis	104.729	37.7292
AstragalusVariabilis	91.7708	37.7708
AstragalusVariabilis	104.729	37.8542
AstragalusVariabilis	100.854	38.3958
AstragalusVariabilis	100.729	38.4792
AstragalusVariabilis	100.854	38.4792
AstragalusVariabilis	106.604	38.4792
AstragalusVariabilis	100.729	38.5208
AstragalusVariabilis	106.521	38.5208
AstragalusVariabilis	103.229	38.6042
AstragalusVariabilis	103.271	38.6458
AstragalusVariabilis	103.312	38.6875
AstragalusVariabilis	100.938	38.8125
AstragalusVariabilis	106.896	38.9792
AstragalusVariabilis	103.021	39.0208
AstragalusVariabilis	101.272	39.038
AstragalusVariabilis	104.854	39.3958
AstragalusVariabilis	104.979	39.3958
AstragalusVariabilis	105.021	39.3958
AstragalusVariabilis	105.062	39.3958
AstragalusVariabilis	99.8542	39.5208
AstragalusVariabilis	104.812	39.5625
AstragalusVariabilis	104.854	39.6042
AstragalusVariabilis	104.896	39.6042
AstragalusVariabilis	104.979	39.6042
AstragalusVariabilis	105.146	39.6042
AstragalusVariabilis	105.188	39.6042
AstragalusVariabilis	105.271	39.6042
AstragalusVariabilis	105.062	39.6458
AstragalusVariabilis	105.104	39.6458
AstragalusVariabilis	98.8958	39.6875
AstragalusVariabilis	105.062	39.7708
AstragalusVariabilis	98.3125	39.8125
AstragalusVariabilis	105.479	39.8542
AstragalusVariabilis	98.5208	39.8958
AstragalusVariabilis	105.021	39.8958
AstragalusVariabilis	104.979	39.9375
AstragalusVariabilis	105.729	39.9375
AstragalusVariabilis	104.896	39.9792
AstragalusVariabilis	104.854	40.1458
AstragalusVariabilis	104.854	40.1875
AstragalusVariabilis	105.812	40.1875
AstragalusVariabilis	104.812	40.2292
AstragalusVariabilis	104.521	40.2708
AstragalusVariabilis	104.771	40.2708
AstragalusVariabilis	105.812	40.2708
AstragalusVariabilis	105.854	40.2708
AstragalusVariabilis	104.729	40.3542
AstragalusVariabilis	104.688	40.4792
AstragalusVariabilis	104.604	40.5208
AstragalusVariabilis	104.562	40.5625
AstragalusVariabilis	104.604	40.5625
AstragalusVariabilis	103.896	40.6458
AstragalusVariabilis	103.938	40.6458
AstragalusVariabilis	103.729	40.7708
AstragalusVariabilis	103.729	40.8125
AstragalusVariabilis	103.771	40.8125
AstragalusVariabilis	104.479	40.8125
AstragalusVariabilis	104.729	40.8125
AstragalusVariabilis	104.896	40.8125
AstragalusVariabilis	105.021	40.8125
AstragalusVariabilis	105.188	40.8125
AstragalusVariabilis	105.229	40.8125
AstragalusVariabilis	103.729	40.8542
AstragalusVariabilis	103.771	40.8542
AstragalusVariabilis	104.479	40.8542
AstragalusVariabilis	104.521	40.8958
AstragalusVariabilis	104.521	40.9375
AstragalusVariabilis	104.896	40.9375
AstragalusVariabilis	104.938	40.9375
AstragalusVariabilis	104.896	40.9792
AstragalusVariabilis	105.062	41.1458
AstragalusVariabilis	105.188	41.1875
AstragalusVariabilis	103.812	41.3125
AstragalusVariabilis	103.729	41.3542
AstragalusVariabilis	103.604	41.4375
AstragalusVariabilis	103.438	41.4792
AstragalusVariabilis	103.229	41.6042
AstragalusVariabilis	103.271	41.6042
AstragalusVariabilis	103.229	41.6458
AstragalusVariabilis	103.146	41.6875
AstragalusVariabilis	102.854	41.8125
AstragalusVariabilis	102.938	41.8125
AstragalusVariabilis	102.729	41.8958
AstragalusVariabilis	93.9375	42.6042
AstragalusVariabilis	88.8542	44.6042
