# Supplementary material for: Predicting the distribution of suitable habitat of the poisonous weed Astragalus variabilis in China under current and future climate conditions
Source: Front Plant Sci. 2022 Sep 9;13:921310. doi: 10.3389/fpls.2022.921310 (PMC9531759; doi:10.3389/fpls.2022.921310)
Supplement: Supplementary file 7 [file Table_4.XLSX]

## Sheet: Sheet1
Description of Livestock poisoning occurs place	Occurrence year	Frequency	Logistic value	Suitable area grade	decimal longitude and latitude
内蒙古阿拉善左旗温都尔勒图 Wenduerletu, Alxa Left Banner, Inner Mongolia	1972	1	0.443917	Medium	104.301234,37.450424
内蒙古阿拉善左旗乌力吉 Wuligi, Alxa Left Banner, Inner Mongolia	1976	1	0.807649	High	104.50671,40.761462
内蒙古阿拉善左旗罕乌拉 Hanwula, Alxa Left Banner, Inner Mongolia	1979	1	0.206997	Low	105.671812,40.282528
内蒙古阿拉善左旗庆格勒图 Qinggeletu, Alxa Left Banner, Inner Mongolia	1979	1	0.808329	High	105.444934,40.147734
内蒙古阿拉善右旗萨日台 Saretai Sumu, Alxa Right Banner, Inner Mongolia	1984	1	0.566133	Medium	102.706423,39.313482
宁夏陶乐镇 Former Taole County of Ningxia Hui Autonomous Region	1988	1	0.690234	High	106.699668,38.818059
内蒙古阿拉善左旗巴彦洪格日 Bayanhonggeri, Alxa Left Banner, Inner Mongolia	2003	1	0.631039	High	105.438292,40.423674
甘肃民勤县 Minqin county of Gansu Province	2004	1	0.506334	Medium	103.098676,38.636037
内蒙古阿拉善左旗温都尔勒图镇 Wenduerletu, Alxa Left Banner, Inner Mongolia	2006	1	0.443917	Medium	104.301234,37.450424
内蒙古阿拉善左旗额尔克哈什哈 Erekehashenha, Alxa Left Banner, Inner Mongolia	2010	1	0.530151	Medium	103.714329,38.308507
内蒙古阿拉善左旗乌力吉 Wulji Sumu, Alxa Left Banner, Inner Mongolia	2010	1	0.807649	High	104.50671,40.761462
新疆哈密往马鬃山方向 Xinjiang Hami to Ma Manong Mountain area	2018	1	0.505965	Medium	94.079455,42.684738
甘肃金塔县以北 North of Jinta County, Gansu Province	2021	1	0.497636	Medium	98.898594,40.144195
内蒙古阿拉善左旗嘉尔格勒赛汉 Jiaergelesaihan, Alxa Left Banner, Inner Mongolia	2022	1	0.38849	Low	105.405201,37.895835
内蒙古阿拉善左旗巴音诺尔公Bayinuoergong, Alxa Left Banner, Inner Mongolia	1970-1974	5	0.784589	High	104.81321,40.171818
甘肃张掖市民乐县 Minle County, Zhangye City, Gansu Province	1976-1978	3	0.237532	Low	100.81397,38.435487
内蒙古鄂尔多斯鄂托克旗三北羊场 Sanbei Sheep Farm of Etoke Banner, Ordos City, Inner Mongolia Autonomous Region	1978-1979	2	0.626216	High	107.272632,39.24297
内蒙阿拉善 Alxa, Inner Mongolia	1982-1992	10	0.517811	Medium	104.456473,40.011837
甘肃国营黄羊河牧场 Gansu state - owned Huangyang River pasture	1987-1988	2	0.559542	Medium	102.928977,37.823337
甘肃马鬃山地区 Manong Mountain area, Jiuquan City, Gansu Province	1992-1995	4	0.210831	Low	96.881584,41.595081
内蒙古阿拉善左旗银根 Yingen, Alxa Left Banner, Inner Mongolia	2000-2022	23	0.812111	High	105.199309,40.842695
内蒙古阿拉善左旗 Alxa Left Banner, Inner Mongolia	2003-2005	3	0.568415	Medium	105.664192,38.852978
内蒙古阿拉善左旗吉兰泰 Jilantai, Alxa Left Banner, Inner Mongolia	2005-2012	8	0.410899	Medium	105.765089,39.76217
新疆巴里坤县盆地草原 Grassland of Santanghu Basin, Balikun County, Xinjiang	2015-2017	3	0.216414	Low	93.880917,44.36143
Note:Specific coordinates are used if there are specific coordinates in the literature. If the literature only describes the location, we use the Baidu coordinate pickup system to search. Logistic values are extracted by region at county level and above, and by coordinate below county level.

## Sheet: Sheet2
Suitable area grade	Logistic value interval	The median of logistic value interval	Frequency of poisoning incidents
Unsuitable	0-0.1388	0.0694	0
Low suitable	0.1388-0.4	0.2694	12
Medium suitable	0.4-0.6	0.5	30
High suitable	0.6-1.0	0.8	35
Correlation
		Frequency of poisoning incidents	logistic
Frequency of poisoning incidents	Pearson correlation	1	0.962*
	Significance (bilateral)		0.038
	N	4	4
logistic	Pearson correlation	0.962*	1
	Significance (bilateral)	0.038
	N	4	4
* There was a significant correlation at the level of 0.05 (bilateral).
